# Supplementary material for: Cryo-EM reveals the architecture of the PELP1-WDR18 molecular scaffold
Source: Nat Commun. 2022 Nov 9;13:6783. doi: 10.1038/s41467-022-34610-0 (PMC9646879; doi:10.1038/s41467-022-34610-0)
Supplement: Supplementary file 4 — Supplementary Data 1 [file 41467_2022_34610_MOESM4_ESM.xlsx]

## Sheet: Gordon_121621_BS3_PELP1-WDR18
m/z	z	ppm	DB Peptide 1	Peptide 1	DB Peptide 2	Peptide 2	RT	Spectrum	Score	Score Diff	Expect	Sc 1	Exp 1	Rk 1	Sc 2	Exp 2	Rk 2	L Sc	Acc #	XLink AA 1	Intra 1	Inter 1	Decoy 1	Acc #	XLink AA 2	Intra 2	Inter 2	Decoy 2	Protein MW	Protein Name	Protein MW	Protein Name
838.172	4	0.52	KGDSNANSDVCAAALR	K(+DSS)GDSNANSDVCAAALR	LKLDVGEAMAPPSHR	LK(+DSS)LDVGEAMAPPSHR	49.006	1	78.9	36	2.1e-18	40.4	1.7e-09	6	33.7	5.9e-08	11	40.6	1	522	1	0	0	1	508	1	0	0	69149.9	Pelp1_1-642aa	69149.9	Pelp1_1-642aa
910.49	4	1.3	LKLDVGEAMAPPSHR	LK(+DSS)LDVGEAMAPPSHR	TLSVSSKNISLHGDGPLR	TLSVSSK(+DSS)NISLHGDGPLR	53.54	1	64.5	25.5	1.7e-14	36.3	4.7e-08	11	22.8	5.7e-05	20	28.2	1	508	1	0	0	1	364	1	0	0	69149.9	Pelp1_1-642aa	69149.9	Pelp1_1-642aa
887.806	3	-0.12	LKLDVGEAMAPPSHR	LK(+DSS)LDVGEAM(Oxidation)APPSHR	KDQLQQK	K(+DSS)DQLQQK	43.443	1	64	18.7	3e-16	45.3	1.5e-11	1	17.1	0.00018	5	22.9	1	508	1	0	0	2	70	1	0	0	69149.9	Pelp1_1-642aa	49129.5	Wdr18_WT
911.126	6	0.73	DDDDKGTMAAAVLSGPSAGSAAGVPGGTGGLSAVSSGPR	DDDDK(+DSS)GTMAAAVLSGPSAGSAAGVPGGTGGLSAVSSGPR	TLSVSSKNISLHGDGPLR	TLSVSSK(+DSS)NISLHGDGPLR	59.402	1	62.5	20.3	2.3e-14	40.6	5e-09	10	15.4	0.007	25	21.9	1	8	1	0	0	1	364	1	0	0	69149.9	Pelp1_1-642aa	69149.9	Pelp1_1-642aa
911.125	6	0.25	DDDDKGTMAAAVLSGPSAGSAAGVPGGTGGLSAVSSGPR	DDDDK(+DSS)GTMAAAVLSGPSAGSAAGVPGGTGGLSAVSSGPR	TLSVSSKNISLHGDGPLR	TLSVSSK(+DSS)NISLHGDGPLR	57.499	1	58.4	21.1	1.6e-14	37.3	3.2e-09	8	16.3	0.0006	28	21.1	1	8	1	0	0	1	364	1	0	0	69149.9	Pelp1_1-642aa	69149.9	Pelp1_1-642aa
1093.15	5	0.26	DDDDKGTMAAAVLSGPSAGSAAGVPGGTGGLSAVSSGPR	DDDDK(+DSS)GTMAAAVLSGPSAGSAAGVPGGTGGLSAVSSGPR	TLSVSSKNISLHGDGPLR	TLSVSSK(+DSS)NISLHGDGPLR	57.781	1	57.6	18.8	6.2e-17	38.8	3.1e-11	8	14	0.00099	28	18.8	1	8	1	0	0	1	364	1	0	0	69149.9	Pelp1_1-642aa	69149.9	Pelp1_1-642aa
733.151	4	-0.049	KLKLDVGEAMAPPSHR	K(+DSS)LK(Xlink:DSS1)LDVGEAMAPPSHR	KDQLQQK	K(+DSS)DQLQQK	49.024	1	57.4	15.5	2e-13	41.9	7.7e-10	1	14.1	0.0021	12	19.7	1	506	1	0	0	2	70	1	0	0	69149.9	Pelp1_1-642aa	49129.5	Wdr18_WT
1093.15	5	0.17	DDDDKGTMAAAVLSGPSAGSAAGVPGGTGGLSAVSSGPR	DDDDK(+DSS)GTMAAAVLSGPSAGSAAGVPGGTGGLSAVSSGPR	TLSVSSKNISLHGDGPLR	TLSVSSK(+DSS)NISLHGDGPLR	57.503	1	56.6	16.5	2.2e-15	40.1	7.5e-11	8	12.5	0.0029	27	16.5	1	8	1	0	0	1	364	1	0	0	69149.9	Pelp1_1-642aa	69149.9	Pelp1_1-642aa
851.117	3	-0.076	GSPDGSLQTGKPSAPK	GSPDGSLQTGK(+DSS)PSAPK	KDQLQQK	K(+DSS)DQLQQK	33.777	1	56.1	10.9	2.9e-12	45.2	8.2e-10	1	9.7	0.078	34	13	1	500	1	0	0	2	70	1	0	0	69149.9	Pelp1_1-642aa	49129.5	Wdr18_WT
607.329	6	0.77	TLSVSSKNISLHGDGPLR	TLSVSSK(+DSS)NISLHGDGPLR	LKLDVGEAMAPPSHR	LK(+DSS)LDVGEAMAPPSHR	53.538	1	55.5	26.1	1.7e-11	29.4	6.8e-06	2	22.9	0.00017	20	26.1	1	364	1	0	0	1	508	1	0	0	69149.9	Pelp1_1-642aa	69149.9	Pelp1_1-642aa
1093.15	5	0.62	DDDDKGTMAAAVLSGPSAGSAAGVPGGTGGLSAVSSGPR	DDDDK(+DSS)GTMAAAVLSGPSAGSAAGVPGGTGGLSAVSSGPR	TLSVSSKNISLHGDGPLR	TLSVSSK(+DSS)NISLHGDGPLR	59.345	1	54.8	15.6	4.1e-12	39.2	1.7e-08	8	11.6	0.043	25	15.6	1	8	1	0	0	1	364	1	0	0	69149.9	Pelp1_1-642aa	69149.9	Pelp1_1-642aa
586.723	5	1.7	KLKLDVGEAMAPPSHR	K(+DSS)LK(Xlink:DSS1)LDVGEAMAPPSHR	KDQLQQK	K(+DSS)DQLQQK	49.005	1	53.6	15.5	4.3e-13	38.1	2.4e-09	1	16	0.00055	12	20.8	1	506	1	0	0	2	70	1	0	0	69149.9	Pelp1_1-642aa	49129.5	Wdr18_WT
911.126	6	0.97	DDDDKGTMAAAVLSGPSAGSAAGVPGGTGGLSAVSSGPR	DDDDK(+DSS)GTMAAAVLSGPSAGSAAGVPGGTGGLSAVSSGPR	TLSVSSKNISLHGDGPLR	TLSVSSK(+DSS)NISLHGDGPLR	58.038	1	53.2	17.7	3.5e-14	35.5	2.4e-09	8	13.4	0.0027	28	17.7	1	8	1	0	0	1	364	1	0	0	69149.9	Pelp1_1-642aa	69149.9	Pelp1_1-642aa
894.149	3	-0.46	GSPDGSLQTGKPSAPKK	GSPDGSLQTGKPSAPK(+DSS)K+Incorrect Mono 1Da	KDQLQQK	K(+DSS)DQLQQK+Incorrect Mono 1Da	28.794	1	51	12.4	6.9e-12	38.6	5.9e-09	2	7.9	0.11	18	13.5	1	505	1	0	0	2	70	1	0	0	69149.9	Pelp1_1-642aa	49129.5	Wdr18_WT
662.107	4	-0.58	LKLDVGEAMAPPSHR	LK(+DSS)LDVGEAMAPPSHR	KDQLQQK	K(+DSS)DQLQQK	43.461	1	50.5	17.1	1.5e-11	33.4	1.4e-07	1	16.2	0.0014	12	21.3	1	508	1	0	0	2	70	1	0	0	69149.9	Pelp1_1-642aa	49129.5	Wdr18_WT
882.473	3	-1.3	LKLDVGEAMAPPSHR	LK(+DSS)LDVGEAMAPPSHR	KDQLQQK	K(+DSS)DQLQQK	43.444	1	50.4	15.6	2.9e-14	34.8	9e-10	1	13.9	0.00092	14	19.8	1	508	1	0	0	2	70	1	0	0	69149.9	Pelp1_1-642aa	49129.5	Wdr18_WT
825.928	4	-0.33	LKLDVGEAMAPPSHR	LK(+DSS)LDVGEAM(Oxidation)APPSHR	GSPDGSLQTGKPSAPK	GSPDGSLQTGK(+DSS)PSAPK	46.789	1	48.9	12.1	2.6e-14	36.8	6.9e-11	3	5.8	0.041	5	12.1	1	508	1	0	0	1	500	1	0	0	69149.9	Pelp1_1-642aa	69149.9	Pelp1_1-642aa
1213.65	3	1.3	TLSVSSKNISLHGDGPLR	TLSVSSK(+DSS)NISLHGDGPLR	LKLDVGEAMAPPSHR	LK(+DSS)LDVGEAMAPPSHR	53.613	1	48	23.9	1.6e-15	22.8	4.2e-07	14	22.4	5.7e-07	20	25.2	1	364	1	0	0	1	508	1	0	0	69149.9	Pelp1_1-642aa	69149.9	Pelp1_1-642aa
670.939	5	-0.37	LKLDVGEAMAPPSHR	LK(+DSS)LDVGEAMAPPSHR+Incorrect Mono 1Da	KGDSNANSDVCAAALR	K(+DSS)GDSNANSDVCAAALR+Incorrect Mono 1Da	48.971	1	47	23.2	6.3e-13	23.8	1.5e-06	2	19.1	2.9e-05	16	23.2	1	508	1	0	0	1	522	1	0	0	69149.9	Pelp1_1-642aa	69149.9	Pelp1_1-642aa
1093.15	5	-0.75	DDDDKGTMAAAVLSGPSAGSAAGVPGGTGGLSAVSSGPR	DDDDK(+DSS)GTMAAAVLSGPSAGSAAGVPGGTGGLSAVSSGPR	TLSVSSKNISLHGDGPLR	TLSVSSK(+DSS)NISLHGDGPLR	51.923	1	46.3	14.6	3.8e-12	31.7	4.2e-08	2	13.7	0.004	25	16.7	1	8	1	0	0	1	364	1	0	0	69149.9	Pelp1_1-642aa	69149.9	Pelp1_1-642aa
887.774	6	-0.51	DDDDKGTMAAAVLSGPSAGSAAGVPGGTGGLSAVSSGPR	DDDDK(+DSS)GTMAAAVLSGPSAGSAAGVPGGTGGLSAVSSGPR	TILMCGPLIKEETHR	TILMCGPLIK(+DSS)EETHR	65.558	1	45.6	6.9	3.6e-11	38.7	2.5e-09	8	2.4	12	35	6.9	1	8	1	0	0	1	551	1	0	0	69149.9	Pelp1_1-642aa	69149.9	Pelp1_1-642aa
728.592	5	0.21	LKLDVGEAMAPPSHR	LK(+DSS)LDVGEAMAPPSHR	TLSVSSKNISLHGDGPLR	TLSVSSK(+DSS)NISLHGDGPLR	53.519	1	44.9	19.5	5.1e-12	23.5	3.3e-06	7	17.9	0.00011	20	23.5	1	508	1	0	0	1	364	1	0	0	69149.9	Pelp1_1-642aa	69149.9	Pelp1_1-642aa
769.927	4	-1.4	GSPDGSLQTGKPSAPKKLK	GSPDGSLQTGKPSAPK(+DSS)K(Xlink:DSS1)LK	KDQLQQK	K(+DSS)DQLQQK	39.903	1	42.5	12.4	1.3e-11	30.1	3.2e-08	1	6.4	0.1	26	12.4	1	505	1	0	0	2	70	1	0	0	69149.9	Pelp1_1-642aa	49129.5	Wdr18_WT
892.973	4	1.1	KLKLDVGEAMAPPSHR	K(Xlink:DSS1)LK(+DSS)LDVGEAMAPPSHR	GSPDGSLQTGKPSAPK	GSPDGSLQTGK(+DSS)PSAPK	51.55	1	42.2	7.9	1.1e-11	27.9	1.1e-07	15	9.9	0.012	26	14.3	1	508	1	0	0	1	500	1	0	0	69149.9	Pelp1_1-642aa	69149.9	Pelp1_1-642aa
886.971	4	0.8	TLSVSSKNISLHGDGPLR	TLSVSSK(+DSS)NISLHGDGPLR	GSPDGSLQTGKPSAPK	GSPDGSLQTGK(+DSS)PSAPK	46.814	1	42	16.7	1.4e-13	25.3	3.1e-08	2	12.2	0.00048	4	16.7	1	364	1	0	0	1	500	1	0	0	69149.9	Pelp1_1-642aa	69149.9	Pelp1_1-642aa
582.122	5	0.73	TLSVSSKNISLHGDGPLR	TLSVSSK(+DSS)NISLHGDGPLR+Incorrect Mono 1Da	KDQLQQK	K(+DSS)DQLQQK+Incorrect Mono 1Da	44.781	1	41.6	14.6	8e-11	27	5.7e-07	1	9.3	0.027	3	14.6	1	364	1	0	0	2	70	1	0	0	69149.9	Pelp1_1-642aa	49129.5	Wdr18_WT
740.397	6	-0.0061	GSPDGSLQTGKPSAPKKLKLDVGEAMAPPSHR	GSPDGSLQTGKPSAPK(Xlink:DSS1)KLK(+DSS)LDVGEAMAPPSHR	KDQLQQK	K(+DSS)DQLQQK	46.222	1	41.2	15.6	2.2e-11	25.6	5.5e-07	5	13.5	0.0014	44	19.8	1	508	1	0	0	2	70	1	0	0	69149.9	Pelp1_1-642aa	49129.5	Wdr18_WT
821.928	4	-0.77	LKLDVGEAMAPPSHR	LK(+DSS)LDVGEAMAPPSHR	GSPDGSLQTGKPSAPK	GSPDGSLQTGK(+DSS)PSAPK	46.679	1	40	11.8	7.3e-11	28.2	9e-08	10	5.2	0.093	12	11.8	1	508	1	0	0	1	500	1	0	0	69149.9	Pelp1_1-642aa	69149.9	Pelp1_1-642aa
706.928	2	0.43	KDQLQQK	K(+DSS)DQLQQK	KLK	K(+DSS)LK	22.615	1	39.9	0	2.1e-07	39.9	2.1e-07	1	6.4	0.1	3	5.3	2	70	1	0	0	1	506	1	0	0	49129.5	Wdr18_WT	69149.9	Pelp1_1-642aa
888.277	5	2	GSPDGSLQTGKPSAPKKLKLDVGEAMAPPSHR	GSPDGSLQTGKPSAPKK(Xlink:DSS1)LK(+DSS)LDVGEAMAPPSHR	KDQLQQK	K(+DSS)DQLQQK	46.242	1	38.3	17.1	4.4e-11	21.2	4.7e-06	3	12.9	0.0013	54	17.1	1	508	1	0	0	2	70	1	0	0	69149.9	Pelp1_1-642aa	49129.5	Wdr18_WT
638.589	4	-0.44	GSPDGSLQTGKPSAPK	GSPDGSLQTGK(+DSS)PSAPK	KDQLQQK	K(+DSS)DQLQQK	33.949	1	37.4	10.9	3.2e-10	26.5	2.7e-07	1	13.8	0.00071	6	16.2	1	500	1	0	0	2	70	1	0	0	69149.9	Pelp1_1-642aa	49129.5	Wdr18_WT
785.428	5	1.9	KLKLDVGEAMAPPSHR	K(Xlink:DSS1)LK(+DSS)LDVGEAMAPPSHR	TLSVSSKNISLHGDGPLR	TLSVSSK(+DSS)NISLHGDGPLR	57.338	1	36.5	14	2.5e-11	20.3	2.8e-06	36	13.2	0.00046	44	16.2	1	508	1	0	0	1	364	1	0	0	69149.9	Pelp1_1-642aa	69149.9	Pelp1_1-642aa
700.571	5	-0.15	LKLDVGEAMAPPSHR	LK(+DSS)LDVGEAMAPPSHR	TILMCGPLIKEETHR	TILMCGPLIK(+DSS)EETHR	59.262	1	36.2	13.1	3.7e-10	23.1	1.8e-06	10	8.2	0.029	15	13.1	1	508	1	0	0	1	551	1	0	0	69149.9	Pelp1_1-642aa	69149.9	Pelp1_1-642aa
1041.32	5	-0.044	DDDDKGTMAAAVLSGPSAGSAAGVPGGTGGLSAVSSGPR	DDDDK(+DSS)GTMAAAVLSGPSAGSAAGVPGGTGGLSAVSSGPR+Incorrect Mono 1Da	LKLDVGEAMAPPSHR	LK(+DSS)LDVGEAMAPPSHR+Incorrect Mono 1Da	60.596	1	35.8	13.8	8.4e-10	20.9	1.5e-05	11	10.6	0.013	58	14.9	1	8	1	0	0	1	508	1	0	0	69149.9	Pelp1_1-642aa	69149.9	Pelp1_1-642aa
654.691	6	1	TLSVSSKNISLHGDGPLR	TLSVSSK(+DSS)NISLHGDGPLR	KLKLDVGEAMAPPSHR	K(Xlink:DSS1)LK(+DSS)LDVGEAMAPPSHR	57.431	1	35.7	18.9	3.9e-08	14.6	0.0028	36	14.6	0.0028	38	21.1	1	364	1	0	0	1	508	1	0	0	69149.9	Pelp1_1-642aa	69149.9	Pelp1_1-642aa
706.372	3	-0.75	KGDSNANSDVCAAALR	K(+DSS)GDSNANSDVCAAALR	KLK	K(+DSS)LK	35.918	1	35.6	0	1.3e-10	35.6	1.3e-10	1	-2.6	11	28	4.2	1	522	1	0	0	1	506	1	0	0	69149.9	Pelp1_1-642aa	69149.9	Pelp1_1-642aa
598.688	3	1	GKLASFFLSR	GK(+DSS)LASFFLSR+Incorrect Mono 1Da	KINR	K(+DSS)INR+Incorrect Mono 1Da	51.83	1	34.9	12.5	9.7e-09	22.4	7.1e-06	1	5.1	0.065	3	12.5	1	226	1	0	0	2	414	1	0	0	69149.9	Pelp1_1-642aa	49129.5	Wdr18_WT
497.047	4	0.28	FITRPAKLESR	FITRPAK(+DSS)LESR	KINR	K(+DSS)INR	34.483	1	34.4	7.8	2.9e-10	26.6	5.2e-08	1	9.4	0.0048	4	11.5	2	432	1	0	0	2	414	1	0	0	49129.5	Wdr18_WT	49129.5	Wdr18_WT
660.944	5	0.069	LKLDVGEAMAPPSHR	LK(+DSS)LDVGEAM(Oxidation)APPSHR	GSPDGSLQTGKPSAPK	GSPDGSLQTGK(+DSS)PSAPK	46.678	1	34.3	8.7	8.4e-10	25.6	2.4e-07	3	3.1	0.52	23	8.7	1	508	1	0	0	1	500	1	0	0	69149.9	Pelp1_1-642aa	69149.9	Pelp1_1-642aa
638.838	4	-4.3	GSPDGSLQTGKPSAPK	GSPDGSLQTGK(+DSS)PSAPK+Incorrect Mono 1Da	KDQLQQK	K(+DSS)DQLQQK+Incorrect Mono 1Da	33.68	1	34.1	14	5.1e-09	20.1	2.5e-05	1	12.8	0.0021	6	15.1	1	500	1	0	0	2	70	1	0	0	69149.9	Pelp1_1-642aa	49129.5	Wdr18_WT
814.654	4	1.4	KGDSNANSDVCAAALR	K(+DSS)GDSNANSDVCAAALR	GSPDGSLQTGKPSAPK	GSPDGSLQTGK(+DSS)PSAPK	41.623	1	34	11.4	4.2e-09	22.2	9.4e-06	4	7.7	0.12	7	11.8	1	522	1	0	0	1	500	1	0	0	69149.9	Pelp1_1-642aa	69149.9	Pelp1_1-642aa
1095.57	3	0.42	LKLDVGEAMAPPSHR	LK(+DSS)LDVGEAMAPPSHR	GSPDGSLQTGKPSAPK	GSPDGSLQTGK(+DSS)PSAPK	46.737	1	33.8	9	2.9e-11	24.8	2.5e-08	10	5.4	0.056	12	9	1	508	1	0	0	1	500	1	0	0	69149.9	Pelp1_1-642aa	69149.9	Pelp1_1-642aa
849.451	4	5.8	LKLDVGEAMAPPSHR	LK(+DSS)LDVGEAMAPPSHR	LKLDVGEAMAPPSHR	LK(+DSS)LDVGEAM(Oxidation)APPSHR	52.164	1	33.7	1.6	3.6e-08	32.1	8.7e-08	1	12.8	0.0034	12	3.7	1	508	1	0	0	1	508	1	0	0	69149.9	Pelp1_1-642aa	69149.9	Pelp1_1-642aa
709.778	5	-0.048	TLSVSSKNISLHGDGPLR	TLSVSSK(+DSS)NISLHGDGPLR	GSPDGSLQTGKPSAPK	GSPDGSLQTGK(+DSS)PSAPK	47.069	1	33.6	10.8	6.4e-10	22.8	1.1e-06	2	6.3	0.099	4	10.8	1	364	1	0	0	1	500	1	0	0	69149.9	Pelp1_1-642aa	69149.9	Pelp1_1-642aa
530.089	5	1.1	LKLDVGEAMAPPSHR	LK(+DSS)LDVGEAMAPPSHR+Incorrect Mono 1Da	KDQLQQK	K(+DSS)DQLQQK+Incorrect Mono 1Da	43.422	1	31.9	14.2	5.4e-10	17.4	2.2e-05	9	10.6	0.0032	12	14.5	1	508	1	0	0	2	70	1	0	0	69149.9	Pelp1_1-642aa	49129.5	Wdr18_WT
714.58	5	1.3	LKLDVGEAMAPPSHR	LK(+DSS)LDVGEAMAPPSHR	GSPDGSLQTGKPSAPKK	GSPDGSLQTGK(+DSS)PSAPK(Xlink:DSS1)K	50.213	1	31.5	7.5	4.6e-08	18.4	0.00015	24	7.7	0.12	30	13.1	1	508	1	0	0	1	500	1	0	0	69149.9	Pelp1_1-642aa	69149.9	Pelp1_1-642aa
583.133	6	2.3	KGDSNANSDVCAAALR	K(+DSS)GDSNANSDVCAAALR	KLKLDVGEAMAPPSHR	KLK(+DSS)LDVGEAM(Oxidation)APPSHR	44.614	1	31.3	10.6	6.3e-09	17	0.00012	9	11.2	0.0069	21	14.3	1	522	1	0	0	1	508	1	0	0	69149.9	Pelp1_1-642aa	69149.9	Pelp1_1-642aa
567.323	4	1	TILMCGPLIKEETHR	TILMCGPLIK(+DSS)EETHR	KLK	K(+DSS)LK	49.449	1	30.9	0	3e-10	30.9	3e-10	1	-0.6	4.5	29	4.3	1	551	1	0	0	1	506	1	0	0	69149.9	Pelp1_1-642aa	69149.9	Pelp1_1-642aa
709.633	4	-0.47	GSPDGSLQTGKPSAPKK	GSPDGSLQTGK(+DSS)PSAPK(Xlink:DSS1)K	KDQLQQK	K(+DSS)DQLQQK	39.591	1	30.6	11.8	1.3e-08	18.8	2.3e-05	1	13.5	0.00069	3	16	1	500	1	0	0	2	70	1	0	0	69149.9	Pelp1_1-642aa	49129.5	Wdr18_WT
666.106	4	0.52	LKLDVGEAMAPPSHR	LK(+DSS)LDVGEAM(Oxidation)APPSHR	KDQLQQK	K(+DSS)DQLQQK	38.334	1	30.3	10.3	1.2e-09	17.9	1.1e-05	3	7.5	0.023	17	12.4	1	508	1	0	0	2	70	1	0	0	69149.9	Pelp1_1-642aa	49129.5	Wdr18_WT
657.746	5	1.5	LKLDVGEAMAPPSHR	LK(+DSS)LDVGEAMAPPSHR	GSPDGSLQTGKPSAPK	GSPDGSLQTGK(+DSS)PSAPK	46.641	1	30.1	7.1	5.9e-09	23	7.7e-07	10	2.9	0.75	17	7.1	1	508	1	0	0	1	500	1	0	0	69149.9	Pelp1_1-642aa	69149.9	Pelp1_1-642aa
662.394	3	0.29	FITRPAKLESR	FITRPAK(+DSS)LESR	KINR	K(+DSS)INR	34.484	1	29.9	5.3	8.1e-09	24.6	2.4e-07	1	5.1	0.058	7	5.3	2	432	1	0	0	2	414	1	0	0	49129.5	Wdr18_WT	49129.5	Wdr18_WT
885.698	4	2	KGDSNANSDVCAAALR	K(+DSS)GDSNANSDVCAAALR	GSPDGSLQTGKPSAPKK	GSPDGSLQTGK(+DSS)PSAPK(Xlink:DSS1)K	45.672	1	29.8	8.7	8.1e-12	20.5	1.1e-07	10	6.5	0.19	12	9.3	1	522	1	0	0	1	500	1	0	0	69149.9	Pelp1_1-642aa	69149.9	Pelp1_1-642aa
945.841	3	-0.88	GSPDGSLQTGKPSAPKK	GSPDGSLQTGK(+DSS)PSAPK(Xlink:DSS1)K	KDQLQQK	K(+DSS)DQLQQK	39.631	1	29.8	11.9	1e-08	17.9	3.9e-05	1	10.8	0.0053	5	14	1	500	1	0	0	2	70	1	0	0	69149.9	Pelp1_1-642aa	49129.5	Wdr18_WT
722.773	5	2.4	KGDSNANSDVCAAALR	K(+DSS)GDSNANSDVCAAALR	TLSVSSKNISLHGDGPLR	TLSVSSK(+DSS)NISLHGDGPLR	48.823	1	29.5	10.9	2e-09	17.4	1.7e-05	10	7.8	0.022	12	12.1	1	522	1	0	0	1	364	1	0	0	69149.9	Pelp1_1-642aa	69149.9	Pelp1_1-642aa
803.133	3	4.1	TLSVSSKNISLHGDGPLR	TLSVSSK(+DSS)NISLHGDGPLR+Incorrect Mono 1Da	KLK	K(+DSS)LK+Incorrect Mono 1Da	44.635	1	28.9	2.1	6.6e-10	26.8	3.4e-09	1	-1.5	15	12	2.1	1	364	1	0	0	1	506	1	0	0	69149.9	Pelp1_1-642aa	69149.9	Pelp1_1-642aa
530.031	4	0.25	KGDSNANSDVCAAALR	K(+DSS)GDSNANSDVCAAALR	KLK	K(+DSS)LK	35.967	1	28.7	0	1.2e-09	28.7	1.2e-09	1	-0.2	1.6	7	4.2	1	522	1	0	0	1	506	1	0	0	69149.9	Pelp1_1-642aa	69149.9	Pelp1_1-642aa
689.738	3	1.5	GKLASFFLSR	GK(+DSS)LASFFLSR	LSSIKTR	LSSIK(+DSS)TR	56.232	1	28.2	7.5	5.9e-08	18.3	3.1e-05	3	6.4	0.057	7	12	1	226	1	0	0	1	113	1	0	0	69149.9	Pelp1_1-642aa	69149.9	Pelp1_1-642aa
1093.15	5	-1.1	DDDDKGTMAAAVLSGPSAGSAAGVPGGTGGLSAVSSGPR	DDDDK(+DSS)GTMAAAVLSGPSAGSAAGVPGGTGGLSAVSSGPR	TLSVSSKNISLHGDGPLR	TLSVSSK(+DSS)NISLHGDGPLR	58.057	1	28.1	10.2	6.4e-13	17.9	4.6e-08	8	9.2	0.00063	25	10.2	1	8	1	0	0	1	364	1	0	0	69149.9	Pelp1_1-642aa	69149.9	Pelp1_1-642aa
849.451	4	5.9	LKLDVGEAMAPPSHR	LK(+DSS)LDVGEAMAPPSHR	LKLDVGEAMAPPSHR	LK(+DSS)LDVGEAM(Oxidation)APPSHR	52.425	1	28	1.5	5.2e-08	24.9	3.9e-07	10	12.5	0.0013	13	3.1	1	508	1	0	0	1	508	1	0	0	69149.9	Pelp1_1-642aa	69149.9	Pelp1_1-642aa
482.28	5	-1.3	TLSVSSKNISLHGDGPLR	TLSVSSK(+DSS)NISLHGDGPLR+Incorrect Mono 1Da	KLK	K(+DSS)LK+Incorrect Mono 1Da	44.871	1	27.8	4.2	1.7e-10	23.6	6e-09	1	-0.2	3.9	3	4.2	1	364	1	0	0	1	506	1	0	0	69149.9	Pelp1_1-642aa	69149.9	Pelp1_1-642aa
454.26	5	-0.03	TILMCGPLIKEETHR	TILMCGPLIK(+DSS)EETHR+Incorrect Mono 1Da	KLK	K(+DSS)LK+Incorrect Mono 1Da	49.436	1	27.7	4.2	1.4e-10	23.5	5.1e-09	1	-0.4	4.4	27	4.2	1	551	1	0	0	1	506	1	0	0	69149.9	Pelp1_1-642aa	69149.9	Pelp1_1-642aa
681.959	5	0.22	KINRDLFDFSTR	K(+DSS)INRDLFDFSTR	TILMCGPLIKEETHR	TILM(Oxidation)CGPLIK(+DSS)EETHR	53.596	1	26.8	13.1	7.4e-08	13.7	0.00062	4	7.2	0.055	7	13.1	2	414	1	0	0	1	551	1	0	0	49129.5	Wdr18_WT	69149.9	Pelp1_1-642aa
1366.19	4	0.84	DDDDKGTMAAAVLSGPSAGSAAGVPGGTGGLSAVSSGPR	DDDDK(+DSS)GTMAAAVLSGPSAGSAAGVPGGTGGLSAVSSGPR	TLSVSSKNISLHGDGPLR	TLSVSSK(+DSS)NISLHGDGPLR	59.419	1	26.6	8.1	1e-10	17.9	5.4e-07	10	8	0.0092	25	8.7	1	8	1	0	0	1	364	1	0	0	69149.9	Pelp1_1-642aa	69149.9	Pelp1_1-642aa
602.6	4	1.9	TLSVSSKNISLHGDGPLR	TLSVSSK(+DSS)NISLHGDGPLR+Incorrect Mono 1Da	KLK	K(+DSS)LK+Incorrect Mono 1Da	44.61	1	26.6	2	3.3e-09	24.6	1.6e-08	1	-2.5	29	22	2	1	364	1	0	0	1	506	1	0	0	69149.9	Pelp1_1-642aa	69149.9	Pelp1_1-642aa
1182.29	3	0.93	TLSVSSKNISLHGDGPLR	TLSVSSK(+DSS)NISLHGDGPLR	GSPDGSLQTGKPSAPK	GSPDGSLQTGK(+DSS)PSAPK	46.908	1	26.5	6.2	1.7e-11	20.3	9.6e-09	2	3.5	0.27	8	6.2	1	364	1	0	0	1	500	1	0	0	69149.9	Pelp1_1-642aa	69149.9	Pelp1_1-642aa
471.621	3	1.1	KDQLQQK	K(+DSS)DQLQQK	KLK	K(+DSS)LK	22.634	1	26.4	0	1.6e-06	26.4	1.6e-06	1	0.1	0.69	3	3.2	2	70	1	0	0	1	506	1	0	0	49129.5	Wdr18_WT	69149.9	Pelp1_1-642aa
1276.17	2	-0.74	KDQLQQK	K(+DSS)DQLQQK	GSPDGSLQTGKPSAPK	GSPDGSLQTGK(+DSS)PSAPK	33.626	1	26.3	11.5	1.1e-06	14.8	0.00087	1	10.7	0.0094	6	11.5	2	70	1	0	0	1	500	1	0	0	49129.5	Wdr18_WT	69149.9	Pelp1_1-642aa
602.348	4	-0.91	TLSVSSKNISLHGDGPLR	TLSVSSK(+DSS)NISLHGDGPLR	KLK	K(+DSS)LK	44.873	1	26.1	0	8.8e-10	26.1	8.8e-10	2	-2.5	29	23	2.2	1	364	1	0	0	1	506	1	0	0	69149.9	Pelp1_1-642aa	69149.9	Pelp1_1-642aa
655.082	4	-0.82	KDQLQQK	K(+DSS)DQLQQK+Incorrect Mono 1Da	KGDSNANSDVCAAALR	K(+DSS)GDSNANSDVCAAALR+Incorrect Mono 1Da	38.01	1	25.8	12	2.5e-07	13.4	0.00096	4	8	0.035	5	12.4	2	70	1	0	0	1	522	1	0	0	49129.5	Wdr18_WT	69149.9	Pelp1_1-642aa
853.954	4	1.8	KLKLDVGEAMAPPSHR	KLK(+DSS)LDVGEAMAPPSHR	GSPDGSLQTGKPSAPK	GSPDGSLQTGK(+DSS)PSAPK	45.48	1	25.1	8	1.3e-09	13.1	7.4e-05	16	8.7	0.0041	20	12	1	508	1	0	0	1	500	1	0	0	69149.9	Pelp1_1-642aa	69149.9	Pelp1_1-642aa
684.716	3	-0.49	GSPDGSLQTGKPSAPK	GSPDGSLQTGK(+DSS)PSAPK	KLK	K(+DSS)LK	32.771	1	24.2	0	6.9e-09	24.2	6.9e-09	1	-4.7	62	54	0	1	500	1	0	0	1	506	1	0	0	69149.9	Pelp1_1-642aa	69149.9	Pelp1_1-642aa
782.617	5	0.65	LKLDVGEAMAPPSHR	LK(+DSS)LDVGEAMAPPSHR	SPRGSPDGSLQTGKPSAPKK	SPRGSPDGSLQTGK(+DSS)PSAPK(Xlink:DSS1)K	46.55	1	24.1	6	7.3e-10	15.8	1.5e-06	42	4.6	0.044	51	8.3	1	508	1	0	0	1	500	1	0	0	69149.9	Pelp1_1-642aa	69149.9	Pelp1_1-642aa
482.281	5	0.4	TLSVSSKNISLHGDGPLR	TLSVSSK(+DSS)NISLHGDGPLR+Incorrect Mono 1Da	KLK	K(+DSS)LK+Incorrect Mono 1Da	44.595	1	23.6	4.2	6.3e-09	19.4	2.2e-07	1	0	2.8	3	4.2	1	364	1	0	0	1	506	1	0	0	69149.9	Pelp1_1-642aa	69149.9	Pelp1_1-642aa
942.075	5	2	DDDDKGTMAAAVLSGPSAGSAAGVPGGTGGLSAVSSGPR	DDDDK(+DSS)GTMAAAVLSGPSAGSAAGVPGGTGGLSAVSSGPR	GKLASFFLSR	GK(+DSS)LASFFLSR	65.988	1	23.6	6.2	1.4e-08	17.4	3.3e-06	8	4	0.42	34	6.2	1	8	1	0	0	1	226	1	0	0	69149.9	Pelp1_1-642aa	69149.9	Pelp1_1-642aa
491.304	3	1.2	LSSIKTR	LSSIK(+DSS)TR	KINR	K(+DSS)INR	28.877	1	22	3.1	1.2e-06	18.9	8.9e-06	1	4.2	0.14	4	7.3	1	113	1	0	0	2	414	1	0	0	69149.9	Pelp1_1-642aa	49129.5	Wdr18_WT
514.04	4	0.29	GSPDGSLQTGKPSAPK	GSPDGSLQTGK(+DSS)PSAPK+Incorrect Mono 1Da	KLK	K(+DSS)LK+Incorrect Mono 1Da	32.748	1	21.9	4.1	1.4e-08	17.8	4.3e-07	1	-1	2.6	12	4.1	1	500	1	0	0	1	506	1	0	0	69149.9	Pelp1_1-642aa	69149.9	Pelp1_1-642aa
511.274	5	-0.31	KDQLQQK	K(+DSS)DQLQQK+Incorrect Mono 1Da	GSPDGSLQTGKPSAPK	GSPDGSLQTGK(+DSS)PSAPK+Incorrect Mono 1Da	33.653	1	20.9	8.8	3.8e-06	12.1	0.0017	1	5.8	0.13	9	8.8	2	70	1	0	0	1	500	1	0	0	49129.5	Wdr18_WT	69149.9	Pelp1_1-642aa
536.892	5	-1.9	KDQLQQK	K(+DSS)DQLQQK+Incorrect Mono 1Da	GSPDGSLQTGKPSAPKK	GSPDGSLQTGKPSAPK(+DSS)K+Incorrect Mono 1Da	28.815	1	20.9	5.8	4.7e-05	13.4	0.0028	3	4.8	0.31	5	7.5	2	70	1	0	0	1	505	1	0	0	49129.5	Wdr18_WT	69149.9	Pelp1_1-642aa
530.282	4	-0.2	KGDSNANSDVCAAALR	K(+DSS)GDSNANSDVCAAALR+Incorrect Mono 1Da	KLK	K(+DSS)LK+Incorrect Mono 1Da	37.617	1	20.8	0	5.1e-06	20.8	5.1e-06	1	-5.4	51	57	0	1	522	1	0	0	1	506	1	0	0	69149.9	Pelp1_1-642aa	69149.9	Pelp1_1-642aa
852.194	4	-1.1	TILMCGPLIKEETHR	TILMCGPLIK(+DSS)EETHR+Incorrect Mono 1Da	GSPDGSLQTGKPSAPK	GSPDGSLQTGK(+DSS)PSAPK+Incorrect Mono 1Da	52.308	40001	20.1	7.7	6.4e-07	10.8	0.0013	2	5.5	0.098	9	9.3	1	551	1	0	0	1	500	1	0	0	69149.9	Pelp1_1-642aa	69149.9	Pelp1_1-642aa
452.871	5	1.7	LSSIKTR	LSSIK(+DSS)TR+Incorrect Mono 1Da	FITRPAKLESR	FITRPAK(+DSS)LESR+Incorrect Mono 1Da	41.273	1	20.1	11.8	2.6e-05	8.3	0.024	1	6	0.09	3	11.8	1	113	1	0	0	2	432	1	0	0	69149.9	Pelp1_1-642aa	49129.5	Wdr18_WT
513.789	4	0.62	GSPDGSLQTGKPSAPK	GSPDGSLQTGK(+DSS)PSAPK	KLK	K(+DSS)LK	33.006	1	19.8	0	8.1e-09	19.8	8.1e-09	1	0.2	1	14	4.2	1	500	1	0	0	1	506	1	0	0	69149.9	Pelp1_1-642aa	69149.9	Pelp1_1-642aa
397.839	5	-0.33	FITRPAKLESR	FITRPAK(+DSS)LESR	KINR	K(+DSS)INR	34.452	1	19.6	7.8	1.8e-06	11.8	0.00051	2	7.2	0.014	4	11.4	2	432	1	0	0	2	414	1	0	0	49129.5	Wdr18_WT	49129.5	Wdr18_WT
670.613	4	-0.065	KDQLQQK	K(+DSS)DQLQQK	GSPDGSLQTGKPSAPKK	GSPDGSLQTGK(+DSS)PSAPKK	31.294	1	19.3	9.2	1.4e-05	9.7	0.012	4	5.9	0.17	8	9.6	2	70	1	0	0	1	500	1	0	0	49129.5	Wdr18_WT	69149.9	Pelp1_1-642aa
780.827	5	1.6	TLSVSSKNISLHGDGPLR	TLSVSSK(+DSS)NISLHGDGPLR+Incorrect Mono 1Da	TLSVSSKNISLHGDGPLR	TLSVSSK(+DSS)NISLHGDGPLR+Incorrect Mono 1Da	53.29	50001	19.2	0	0.00012	19.2	0.00012	1	19.2	0.00012	1	0	1	364	1	0	0	1	364	1	0	0	69149.9	Pelp1_1-642aa	69149.9	Pelp1_1-642aa
736.451	2	-0.057	LSSIKTR	LSSIK(+DSS)TR	KINR	K(+DSS)INR	28.917	1	18.8	6.3	3.3e-06	12.5	0.00035	1	10.9	0.0011	2	8.4	1	113	1	0	0	2	414	1	0	0	69149.9	Pelp1_1-642aa	49129.5	Wdr18_WT
411.433	5	0.17	GSPDGSLQTGKPSAPK	GSPDGSLQTGK(+DSS)PSAPK+Incorrect Mono 1Da	KLK	K(+DSS)LK+Incorrect Mono 1Da	32.823	1	18.7	7.3	2.9e-07	11.4	0.00011	1	1.4	0.37	10	7.3	1	500	1	0	0	1	506	1	0	0	69149.9	Pelp1_1-642aa	69149.9	Pelp1_1-642aa
945.841	3	-0.37	GSPDGSLQTGKPSAPKK	GSPDGSLQTGK(Xlink:DSS1)PSAPK(+DSS)K	KDQLQQK	K(+DSS)DQLQQK	40.106	1	18.1	9.3	2.6e-06	8.8	0.0048	3	4.8	0.12	7	9.3	1	505	1	0	0	2	70	1	0	0	69149.9	Pelp1_1-642aa	49129.5	Wdr18_WT
554.101	5	1.8	TILMCGPLIKEETHR	TILMCGPLIK(+DSS)EETHR+Incorrect Mono 1Da	KDQLQQK	K(+DSS)DQLQQK+Incorrect Mono 1Da	49.382	1	18	10	8.3e-07	7.1	0.0098	3	6.7	0.014	5	10.9	1	551	1	0	0	2	70	1	0	0	69149.9	Pelp1_1-642aa	49129.5	Wdr18_WT
683.364	5	-0.094	GSPDGSLQTGKPSAPK	GSPDGSLQTGK(+DSS)PSAPK	KLKLDVGEAMAPPSHR	KLK(+DSS)LDVGEAMAPPSHR	45.492	1	17.6	8	2.9e-06	7	0.011	12	4.8	0.058	22	10.6	1	500	1	0	0	1	508	1	0	0	69149.9	Pelp1_1-642aa	69149.9	Pelp1_1-642aa
709.633	4	-0.063	KDQLQQK	K(+DSS)DQLQQK	GSPDGSLQTGKPSAPKK	GSPDGSLQTGK(Xlink:DSS1)PSAPK(+DSS)K	37.597	1	17.6	9.8	3e-06	7.2	0.016	5	6	0.042	9	10.4	2	70	1	0	0	1	505	1	0	0	49129.5	Wdr18_WT	69149.9	Pelp1_1-642aa
851.945	4	1.3	TILMCGPLIKEETHR	TILMCGPLIK(+DSS)EETHR	GSPDGSLQTGKPSAPK	GSPDGSLQTGK(+DSS)PSAPK	52.037	1	16.6	7.4	0.00021	9.2	0.021	2	1.1	3.3	16	7.4	1	551	1	0	0	1	500	1	0	0	69149.9	Pelp1_1-642aa	69149.9	Pelp1_1-642aa
850.143	3	-2.6	TLSVSSKNISLHGDGPLR	TLSVSSK(+DSS)NISLHGDGPLR	KINR	K(+DSS)INR	50.552	1	15.8	0	0.00077	15.8	0.00077	2	-5.5	156	140	0	1	364	1	0	0	2	414	1	0	0	69149.9	Pelp1_1-642aa	49129.5	Wdr18_WT

## Sheet: Gordon_BS3_031722-Rix1Complex
m/z	z	ppm	DB Peptide 1	Peptide 1	DB Peptide 2	Peptide 2	RT	Score	Score Diff	Expect	Sc 1	Exp 1	Rk 1	Sc 2	Exp 2	Rk 2	L Sc	Acc #	XLink AA 1	Intra 1	Inter 1	Decoy 1	Acc #	XLink AA 2	Intra 2	Inter 2	Decoy 2	Protein MW	Species	Protein Name	Protein MW	Species	å
681.852	4	1.6	VHFFNSFFYDKLR	VHFFNSFFYDK(+DSS)LR	TKGYDGVK	TK(+DSS)GYDGVK	59.37	49.3	0.2	1.5e-10	36.5	1.3e-07	3	7.8	0.46	10	12.8	4	445	1	0	0	4	449	1	0	0	66471	UNREADABLE	nMYC-SENP3	66471	UNREADABLE	nMYC-SENP3
607.328	3	0.26	WTKNVDIFNK	WTK(+DSS)NVDIFNK	KDR	K(+DSS)DR	46.619	21.4	3	1.1e-07	18.4	1.4e-06	2	1.9	1.8	10	7.2	4	459	1	0	0	4	519	1	0	0	66471	UNREADABLE	nMYC-SENP3	66471	UNREADABLE	nMYC-SENP3
613.588	4	0.81	WTKNVDIFNK	WTK(+DSS)NVDIFNK	YLQAEAVKK	YLQAEAVK(+DSS)K	52.769	26.9	4.1	1.9e-07	22.8	3.4e-06	2	0.3	26	111	4.1	4	459	1	0	0	4	518	1	0	0	66471	UNREADABLE	nMYC-SENP3	66471	UNREADABLE	nMYC-SENP3
681.851	4	0.044	VHFFNSFFYDKLR	VHFFNSFFYDK(+DSS)LR	TKGYDGVK	TK(+DSS)GYDGVK	60.413	35.5	4.7	5.1e-11	21.5	2.2e-06	3	9.2	0.025	12	14	4	445	1	0	0	4	449	1	0	0	66471	UNREADABLE	nMYC-SENP3	66471	UNREADABLE	nMYC-SENP3
781.408	4	3.7	WTKNVDIFNK	WTK(+DSS)NVDIFNK+Incorrect Mono 1Da	VHFFNSFFYDKLR	VHFFNSFFYDK(+DSS)LR+Incorrect Mono 1Da	68.604	18.6	5.1	4.1e-05	11.3	0.01	11	3	5.3	13	7.3	4	459	1	0	0	4	445	1	0	0	66471	UNREADABLE	nMYC-SENP3	66471	UNREADABLE	nMYC-SENP3
1041.21	3	2.3	WTKNVDIFNK	WTK(+DSS)NVDIFNK	VHFFNSFFYDKLR	VHFFNSFFYDK(+DSS)LR	68.759	15.4	5.2	2.3e-05	9.8	0.0041	12	1.4	9.3	22	5.6	4	459	1	0	0	4	445	1	0	0	66471	UNREADABLE	nMYC-SENP3	66471	UNREADABLE	nMYC-SENP3
680.35	4	3	LKSGGGFGPDPGSGTTVPAR	LK(+DSS)SGGGFGPDPGSGTTVPAR+Incorrect Mono 1Da	KTCSQR	K(+DSS)TCSQR+Incorrect Mono 1Da	37.134	19.3	6.2	1.2e-07	13.1	4e-05	1	2.5	0.84	9	6.2	4	56	1	0	0	4	133	1	0	0	66471	UNREADABLE	nMYC-SENP3	66471	UNREADABLE	nMYC-SENP3
716.372	4	1.7	LKSGGGFGPDPGSGTTVPAR	LK(+DSS)SGGGFGPDPGSGTTVPAR	TKGYDGVK	TK(+DSS)GYDGVK	41.455	37.8	9.4	8.4e-11	28.4	6.9e-08	2	7.2	0.26	4	11.4	4	56	1	0	0	4	449	1	0	0	66471	UNREADABLE	nMYC-SENP3	66471	UNREADABLE	nMYC-SENP3
817.781	3	0.52	WTKNVDIFNK	WTK(+DSS)NVDIFNK	YLQAEAVKK	YLQAEAVK(+DSS)K	53.371	30.7	11.3	4.8e-08	19.4	7.6e-05	2	9.2	0.059	9	13.4	4	459	1	0	0	4	518	1	0	0	66471	UNREADABLE	nMYC-SENP3	66471	UNREADABLE	nMYC-SENP3
568.053	4	1.8	WTKNVDIFNK	WTK(+DSS)NVDIFNK	TKGYDGVK	TK(+DSS)GYDGVK	50.288	33	11.4	1.1e-09	20	1.2e-05	2	13.7	0.0011	6	15.1	4	459	1	0	0	4	449	1	0	0	66471	UNREADABLE	nMYC-SENP3	66471	UNREADABLE	nMYC-SENP3
757.067	3	0.71	WTKNVDIFNK	WTK(+DSS)NVDIFNK	TKGYDGVK	TK(+DSS)GYDGVK	50.395	31.9	13	4e-08	18.9	0.00011	2	12.2	0.0064	6	17.1	4	459	1	0	0	4	449	1	0	0	66471	UNREADABLE	nMYC-SENP3	66471	UNREADABLE	nMYC-SENP3
781.156	4	2.3	WTKNVDIFNK	WTK(+DSS)NVDIFNK	VHFFNSFFYDKLR	VHFFNSFFYDK(+DSS)LR	68.866	30.4	14.2	1.7e-08	15.6	0.00054	12	10.2	0.023	14	14.8	4	459	1	0	0	4	445	1	0	0	66471	UNREADABLE	nMYC-SENP3	66471	UNREADABLE	nMYC-SENP3
759.896	4	0.73	VHFFNSFFYDKLR	VHFFNSFFYDK(+DSS)LR	TKGYDGVKR	TK(+DSS)GYDGVK(Xlink:DSS1)R	62.564	33.3	16.7	7.2e-09	15.8	0.00077	2	12.3	0.0079	10	17.5	4	445	1	0	0	4	449	1	0	0	66471	UNREADABLE	nMYC-SENP3	66471	UNREADABLE	nMYC-SENP3
817.781	3	0.36	YLQAEAVKK	YLQAEAVK(+DSS)K	WTKNVDIFNK	WTK(+DSS)NVDIFNK	52.788	33.2	17	9.1e-09	14.6	0.0019	6	14.2	0.0024	15	18.6	4	518	1	0	0	4	459	1	0	0	66471	UNREADABLE	nMYC-SENP3	66471	UNREADABLE	nMYC-SENP3
817.782	3	1.2	WTKNVDIFNK	WTK(+DSS)NVDIFNK	YLQAEAVKK	YLQAEAVK(+DSS)K	52.523	33.5	17.5	4.6e-09	16	0.00066	2	14.9	0.0014	3	19.6	4	459	1	0	0	4	518	1	0	0	66471	UNREADABLE	nMYC-SENP3	66471	UNREADABLE	nMYC-SENP3
881.204	4	1.8	LKSGGGFGPDPGSGTTVPAR	LK(+DSS)SGGGFGPDPGSGTTVPAR	GSPDGSLQTGKPSAPK	GSPDGSLQTGK(+DSS)PSAPK	43.122	23.2	5.8	1.6e-07	17.1	3.3e-05	12	4.9	1.4	20	6.1	4	56	1	0	0	1	490	1	0	0	66471	UNREADABLE	nMYC-SENP3	121335	UNREADABLE	PELP1-cFLAG
677.749	5	2.1	VHFFNSFFYDKLR	VHFFNSFFYDK(+DSS)LR+Incorrect Mono 1Da	GSPDGSLQTGKPSAPK	GSPDGSLQTGK(+DSS)PSAPK+Incorrect Mono 1Da	59.336	19.6	11.5	7.3e-05	8.1	0.23	1	8	0.24	3	11.5	4	445	1	0	0	1	490	1	0	0	66471	UNREADABLE	nMYC-SENP3	121335	UNREADABLE	PELP1-cFLAG
776.011	5	0.6	LKSGGGFGPDPGSGTTVPAR	LK(+DSS)SGGGFGPDPGSGTTVPAR	TLSVSSKNISLHGDGPLR	TLSVSSK(+DSS)NISLHGDGPLR	50.218	40	13.9	3.3e-10	23.9	1.1e-05	18	15.1	0.0032	20	16.1	4	56	1	0	0	1	354	1	0	0	66471	UNREADABLE	nMYC-SENP3	121335	UNREADABLE	PELP1-cFLAG
781.17	4	2.1	LKSGGGFGPDPGSGTTVPAR	LK(+DSS)SGGGFGPDPGSGTTVPAR+Incorrect Mono 1Da	GKLASFFLSR	GK(+DSS)LASFFLSR+Incorrect Mono 1Da	59.377	60.9	19.9	9e-13	39	7.8e-08	5	19.3	0.0022	15	21.9	4	56	1	0	0	1	216	1	0	0	66471	UNREADABLE	nMYC-SENP3	121335	UNREADABLE	PELP1-cFLAG
723.979	5	1.3	LKSGGGFGPDPGSGTTVPAR	LK(+DSS)SGGGFGPDPGSGTTVPAR	LKLDVGEAMAPPSHR	LK(+DSS)LDVGEAMAPPSHR	50.389	47.6	20.5	5e-13	27.1	5.9e-07	16	16.4	0.00087	36	20.5	4	56	1	0	0	1	498	1	0	0	66471	UNREADABLE	nMYC-SENP3	121335	UNREADABLE	PELP1-cFLAG
575.309	4	-2.2	LKSGGGFGPDPGSGTTVPAR	LK(+DSS)SGGGFGPDPGSGTTVPAR	KR	K(+DSS)R	36.613	28.6	0	2.8e-08	28.6	2.8e-08	1	-2.1	36	56	4.2	4	56	1	0	0	3	4	3	0	0	66471	UNREADABLE	nMYC-SENP3	134406	UNREADABLE	TEX10-cGFP
783.082	3	2.8	MEQKLISEEDLGTMK	(+DSS)-MEQK(Xlink:DSS2)LISEEDLGTMK	KR	K(+DSS)R	40.644	24.3	0	2e-07	24.3	2e-07	2	-4.5	828	803	0	4	0	1	0	0	3	4	3	0	0	66471	UNREADABLE	nMYC-SENP3	134406	UNREADABLE	TEX10-cGFP
783.081	3	1.7	MEQKLISEEDLGTMK	(+DSS)-MEQK(Xlink:DSS2)LISEEDLGTMK	KR	K(+DSS)R	40.913	20.7	0	1.5e-05	20.7	1.5e-05	2	-4.4	440	708	0	4	0	1	0	0	3	4	3	0	0	66471	UNREADABLE	nMYC-SENP3	134406	UNREADABLE	TEX10-cGFP
427.242	4	-0.39	WTKNVDIFNK	WTK(+DSS)NVDIFNK+Incorrect Mono 1Da	KR	K(+DSS)R+Incorrect Mono 1Da	46.392	16.4	6.3	7.1e-06	10.1	0.0018	1	2	2.3	9	6.3	4	459	1	0	0	3	4	3	0	0	66471	UNREADABLE	nMYC-SENP3	134406	UNREADABLE	TEX10-cGFP
671.864	4	-1.1	LKSGGGFGPDPGSGTTVPAR	LK(+DSS)SGGGFGPDPGSGTTVPAR	SKVLSR	SK(+DSS)VLSR	41.965	38.8	9.4	1.1e-09	29.4	3.7e-07	2	8.3	0.17	4	11.9	4	56	1	0	0	3	546	1	0	0	66471	UNREADABLE	nMYC-SENP3	134406	UNREADABLE	TEX10-cGFP
835.21	4	2	LKSGGGFGPDPGSGTTVPAR	LK(+DSS)SGGGFGPDPGSGTTVPAR	ELLKSLQATALR	ELLK(+DSS)SLQATALR	54.566	45.5	22.4	1.1e-10	21.6	0.00021	10	21.3	0.00025	12	23.9	4	56	1	0	0	3	590	1	0	0	66471	UNREADABLE	nMYC-SENP3	134406	UNREADABLE	TEX10-cGFP
663.56	5	-0.53	LKSGGGFGPDPGSGTTVPAR	LK(+DSS)SGGGFGPDPGSGTTVPAR+Incorrect Mono 1Da	FITRPAKLESR	FITRPAK(+DSS)LESR+Incorrect Mono 1Da	45.502	21.2	6.1	9.9e-05	15.1	0.005	9	1.8	25	61	6.1	4	56	1	0	0	2	432	1	0	0	66471	UNREADABLE	nMYC-SENP3	49129.5	UNREADABLE	WDR18-cHA
632.092	4	-0.94	LKSGGGFGPDPGSGTTVPAR	LK(+DSS)SGGGFGPDPGSGTTVPAR	KINR	K(+DSS)INR	38.069	37.7	6.2	1.4e-09	31.5	6.2e-08	1	5.5	0.53	4	10.4	4	56	1	0	0	2	414	1	0	0	66471	UNREADABLE	nMYC-SENP3	49129.5	UNREADABLE	WDR18-cHA
721.38	4	-0.27	LKSGGGFGPDPGSGTTVPAR	LK(+DSS)SGGGFGPDPGSGTTVPAR	KDQLQQK	K(+DSS)DQLQQK	39.028	39.9	6.3	2.6e-10	33.6	1.5e-08	2	10.8	0.036	16	10.5	4	56	1	0	0	2	70	1	0	0	66471	UNREADABLE	nMYC-SENP3	49129.5	UNREADABLE	WDR18-cHA
763.746	3	0.41	WTKNVDIFNK	WTK(+DSS)NVDIFNK	KDQLQQK	K(+DSS)DQLQQK	48.177	22.9	9.2	1.7e-06	13.7	0.0012	4	4	1.3	43	9.2	4	459	1	0	0	2	70	1	0	0	66471	UNREADABLE	nMYC-SENP3	49129.5	UNREADABLE	WDR18-cHA
849.45	4	5.1	LKLDVGEAMAPPSHR	LK(+DSS)LDVGEAMAPPSHR	LKLDVGEAMAPPSHR	LK(+DSS)LDVGEAM(Oxidation)APPSHR	53.265	30.6	0	4.5e-06	30.6	4.5e-06	10	18.5	0.0035	13	0	1	498	1	0	0	1	498	1	0	0	121335	UNREADABLE	PELP1-cFLAG	121335	UNREADABLE	PELP1-cFLAG
482.08	5	-1.1	TLSVSSKNISLHGDGPLR	TLSVSSK(+DSS)NISLHGDGPLR	KLK	K(+DSS)LK	44.925	18.1	0	6.5e-06	18.1	6.5e-06	2	-0.3	23	23	4.2	1	354	1	0	0	1	496	1	0	0	121335	UNREADABLE	PELP1-cFLAG	121335	UNREADABLE	PELP1-cFLAG
849.45	4	5.1	LKLDVGEAMAPPSHR	LK(+DSS)LDVGEAMAPPSHR	LKLDVGEAMAPPSHR	LK(+DSS)LDVGEAM(Oxidation)APPSHR	53.262	18.6	0	0.00027	18.6	0.00027	10	10.8	0.052	13	0	1	498	1	0	0	1	498	1	0	0	121335	UNREADABLE	PELP1-cFLAG	121335	UNREADABLE	PELP1-cFLAG
679.762	5	5.5	LKLDVGEAMAPPSHR	LK(+DSS)LDVGEAMAPPSHR	LKLDVGEAMAPPSHR	LK(+DSS)LDVGEAM(Oxidation)APPSHR	53.538	16.9	0	0.00067	16.9	0.00067	10	10.2	0.053	13	0	1	498	1	0	0	1	498	1	0	0	121335	UNREADABLE	PELP1-cFLAG	121335	UNREADABLE	PELP1-cFLAG
602.348	4	0.28	TLSVSSKNISLHGDGPLR	TLSVSSK(+DSS)NISLHGDGPLR	KLK	K(+DSS)LK	44.902	20.9	3	2.1e-05	17.9	0.00017	2	0.7	30	62	5.1	1	354	1	0	0	1	496	1	0	0	121335	UNREADABLE	PELP1-cFLAG	121335	UNREADABLE	PELP1-cFLAG
814.654	4	1.2	KGDSNANSDVCAAALR	K(+DSS)GDSNANSDVCAAALR	GSPDGSLQTGKPSAPK	GSPDGSLQTGK(+DSS)PSAPK	41.921	22.7	5.5	2e-05	15.3	0.0027	4	3.5	6.9	15	7.4	1	512	1	0	0	1	490	1	0	0	121335	UNREADABLE	PELP1-cFLAG	121335	UNREADABLE	PELP1-cFLAG
892.973	4	0.4	KLKLDVGEAMAPPSHR	K(Xlink:DSS1)LK(+DSS)LDVGEAMAPPSHR	GSPDGSLQTGKPSAPK	GSPDGSLQTGK(+DSS)PSAPK	52.142	26.2	5.6	2.5e-06	18.1	0.00042	17	2.5	8.3	90	8.1	1	498	1	0	0	1	490	1	0	0	121335	UNREADABLE	PELP1-cFLAG	121335	UNREADABLE	PELP1-cFLAG
821.931	4	2.7	LKLDVGEAMAPPSHR	LK(+DSS)LDVGEAMAPPSHR	GSPDGSLQTGKPSAPK	GSPDGSLQTGK(+DSS)PSAPK	47.344	20.4	7.5	1.5e-06	12.9	0.0011	10	3.5	4.5	31	7.5	1	498	1	0	0	1	490	1	0	0	121335	UNREADABLE	PELP1-cFLAG	121335	UNREADABLE	PELP1-cFLAG
821.93	4	1.5	LKLDVGEAMAPPSHR	LK(+DSS)LDVGEAMAPPSHR	GSPDGSLQTGKPSAPK	GSPDGSLQTGK(+DSS)PSAPK	47.604	23.4	8.6	1.4e-06	14.8	0.001	10	5	1.8	15	8.6	1	498	1	0	0	1	490	1	0	0	121335	UNREADABLE	PELP1-cFLAG	121335	UNREADABLE	PELP1-cFLAG
709.779	5	1.1	TLSVSSKNISLHGDGPLR	TLSVSSK(+DSS)NISLHGDGPLR	GSPDGSLQTGKPSAPK	GSPDGSLQTGK(+DSS)PSAPK	47.65	27.9	8.9	2.5e-08	19	3.2e-05	2	5.5	1.5	44	8.9	1	354	1	0	0	1	490	1	0	0	121335	UNREADABLE	PELP1-cFLAG	121335	UNREADABLE	PELP1-cFLAG
851.945	4	0.91	TILMCGPLIKEETHR	TILMCGPLIK(+DSS)EETHR	GSPDGSLQTGKPSAPK	GSPDGSLQTGK(+DSS)PSAPK	53.474	15.8	8.9	0.00018	6.9	0.37	2	4.6	2.6	11	8.9	1	541	1	0	0	1	490	1	0	0	121335	UNREADABLE	PELP1-cFLAG	121335	UNREADABLE	PELP1-cFLAG
681.957	5	-1	TILMCGPLIKEETHR	TILMCGPLIK(+DSS)EETHR+Incorrect Mono 1Da	GSPDGSLQTGKPSAPK	GSPDGSLQTGK(+DSS)PSAPK+Incorrect Mono 1Da	53.473	20.8	11	9.9e-06	9.8	0.047	1	5.6	1.2	9	11	1	541	1	0	0	1	490	1	0	0	121335	UNREADABLE	PELP1-cFLAG	121335	UNREADABLE	PELP1-cFLAG
886.971	4	0.41	TLSVSSKNISLHGDGPLR	TLSVSSK(+DSS)NISLHGDGPLR	GSPDGSLQTGKPSAPK	GSPDGSLQTGK(+DSS)PSAPK	47.679	33.9	11.3	5.8e-09	22.6	1e-05	2	5.7	0.71	22	11.3	1	354	1	0	0	1	490	1	0	0	121335	UNREADABLE	PELP1-cFLAG	121335	UNREADABLE	PELP1-cFLAG
657.746	5	1.5	LKLDVGEAMAPPSHR	LK(+DSS)LDVGEAMAPPSHR	GSPDGSLQTGKPSAPK	GSPDGSLQTGK(+DSS)PSAPK	47.545	38.9	12.6	1.3e-09	26.3	4e-06	10	8.7	0.3	19	12.6	1	498	1	0	0	1	490	1	0	0	121335	UNREADABLE	PELP1-cFLAG	121335	UNREADABLE	PELP1-cFLAG
728.593	5	0.66	LKLDVGEAMAPPSHR	LK(+DSS)LDVGEAMAPPSHR	TLSVSSKNISLHGDGPLR	TLSVSSK(+DSS)NISLHGDGPLR	53.615	32.6	14.6	2.5e-06	18	0.0049	2	10.9	0.19	27	16.7	1	498	1	0	0	1	354	1	0	0	121335	UNREADABLE	PELP1-cFLAG	121335	UNREADABLE	PELP1-cFLAG
607.496	6	1.7	LKLDVGEAMAPPSHR	LK(+DSS)LDVGEAMAPPSHR+Incorrect Mono 1Da	TLSVSSKNISLHGDGPLR	TLSVSSK(+DSS)NISLHGDGPLR+Incorrect Mono 1Da	53.655	41	18.3	1.1e-09	21.8	0.00011	17	13.7	0.015	19	19.2	1	498	1	0	0	1	354	1	0	0	121335	UNREADABLE	PELP1-cFLAG	121335	UNREADABLE	PELP1-cFLAG
522.644	3	1.1	GKLASFFLSR	GK(+DSS)LASFFLSR	KR	K(+DSS)R	52.444	24	0	1.3e-06	24	1.3e-06	1	-2.8	55	60	2.1	1	216	1	0	0	3	4	3	0	0	121335	UNREADABLE	PELP1-cFLAG	134406	UNREADABLE	TEX10-cGFP
882.475	3	0.43	LKLDVGEAMAPPSHR	LK(+DSS)LDVGEAMAPPSHR	KDQLQQK	K(+DSS)DQLQQK	43.777	33.8	5.7	2.6e-11	26	1.7e-08	10	5.3	0.55	17	7.8	1	498	1	0	0	2	70	1	0	0	121335	UNREADABLE	PELP1-cFLAG	49129.5	UNREADABLE	WDR18-cHA
598.354	3	1.8	GKLASFFLSR	GK(+DSS)LASFFLSR	KINR	K(+DSS)INR	52.905	30.4	6.2	1.7e-08	24.2	1e-06	1	4.6	0.4	4	10.3	1	216	1	0	0	2	414	1	0	0	121335	UNREADABLE	PELP1-cFLAG	49129.5	UNREADABLE	WDR18-cHA
851.116	3	-1.4	GSPDGSLQTGKPSAPK	GSPDGSLQTGK(+DSS)PSAPK	KDQLQQK	K(+DSS)DQLQQK	34.351	21.5	7.8	1.7e-06	13.7	0.00064	2	6.9	0.11	8	9.9	1	490	1	0	0	2	70	1	0	0	121335	UNREADABLE	PELP1-cFLAG	49129.5	UNREADABLE	WDR18-cHA
893.816	3	0.4	GSPDGSLQTGKPSAPKK	GSPDGSLQTGKPSAPK(+DSS)K	KDQLQQK	K(+DSS)DQLQQK	29.776	26	9.3	3.6e-07	16.7	0.00018	7	3.2	1.5	29	9.3	1	495	1	0	0	2	70	1	0	0	121335	UNREADABLE	PELP1-cFLAG	49129.5	UNREADABLE	WDR18-cHA
638.839	4	-1.6	GSPDGSLQTGKPSAPK	GSPDGSLQTGK(+DSS)PSAPK+Incorrect Mono 1Da	KDQLQQK	K(+DSS)DQLQQK+Incorrect Mono 1Da	34.243	23.7	10.5	1.4e-06	12.3	0.0046	3	7.8	0.11	8	11.4	1	490	1	0	0	2	70	1	0	0	121335	UNREADABLE	PELP1-cFLAG	49129.5	UNREADABLE	WDR18-cHA
709.634	4	1.2	GSPDGSLQTGKPSAPKK	GSPDGSLQTGK(+DSS)PSAPK(Xlink:DSS1)K	KDQLQQK	K(+DSS)DQLQQK	40.03	32.2	14	2.4e-10	18.2	1.3e-05	1	14.5	0.00024	3	18.1	1	490	1	0	0	2	70	1	0	0	121335	UNREADABLE	PELP1-cFLAG	49129.5	UNREADABLE	WDR18-cHA
662.107	4	-0.64	LKLDVGEAMAPPSHR	LK(+DSS)LDVGEAMAPPSHR	KDQLQQK	K(+DSS)DQLQQK	43.99	33.9	14	2.5e-08	19.9	0.00014	6	10.6	0.044	12	16.1	1	498	1	0	0	2	70	1	0	0	121335	UNREADABLE	PELP1-cFLAG	49129.5	UNREADABLE	WDR18-cHA
530.088	5	0.19	LKLDVGEAMAPPSHR	LK(+DSS)LDVGEAMAPPSHR+Incorrect Mono 1Da	KDQLQQK	K(+DSS)DQLQQK+Incorrect Mono 1Da	43.989	36.5	14.6	3.6e-09	21.9	3.4e-05	1	12.1	0.015	14	16.7	1	498	1	0	0	2	70	1	0	0	121335	UNREADABLE	PELP1-cFLAG	49129.5	UNREADABLE	WDR18-cHA
740.398	6	0.97	GSPDGSLQTGKPSAPKKLKLDVGEAMAPPSHR	GSPDGSLQTGKPSAPK(Xlink:DSS1)K(+DSS)LKLDVGEAMAPPSHR	KDQLQQK	K(+DSS)DQLQQK	46.971	33.4	16.5	6.9e-07	16.2	0.0098	10	12.8	0.065	54	17.2	1	496	1	0	0	2	70	1	0	0	121335	UNREADABLE	PELP1-cFLAG	49129.5	UNREADABLE	WDR18-cHA
662.357	4	-1.4	LKLDVGEAMAPPSHR	LK(+DSS)LDVGEAMAPPSHR+Incorrect Mono 1Da	KDQLQQK	K(+DSS)DQLQQK+Incorrect Mono 1Da	43.732	41	18.3	3.7e-09	22.7	0.00013	1	16.1	0.0056	11	20.4	1	498	1	0	0	2	70	1	0	0	121335	UNREADABLE	PELP1-cFLAG	49129.5	UNREADABLE	WDR18-cHA
676.861	4	0.57	KNYLIDFK	K(+DSS)NYLIDFK	GSPDGSLQTGKPSAPK	GSPDGSLQTGK(+DSS)PSAPK	50.459	26.2	10.9	1.5e-07	15.3	0.00037	4	6	0.28	8	10.9	3	385	1	0	0	1	490	1	0	0	134406	UNREADABLE	TEX10-cGFP	121335	UNREADABLE	PELP1-cFLAG
570.118	5	0.81	TKTIHLPEQLKEDGTLPTNNR	TK(+DSS)TIHLPEQLKEDGTLPTNNR+Incorrect Mono 1Da	KR	K(+DSS)R+Incorrect Mono 1Da	43.458	18.1	3.3	3.6e-05	14.8	0.00044	1	-3.4	414	239	3.3	3	36	1	0	0	3	4	3	0	0	134406	UNREADABLE	TEX10-cGFP	134406	UNREADABLE	TEX10-cGFP
586.73	5	0.66	TIHLPEQLKEDGTLPTNNR	TIHLPEQLK(+DSS)EDGTLPTNNR+Incorrect Mono 1Da	KLNIK	K(+DSS)LNIK+Incorrect Mono 1Da	50.532	26.5	4.2	2.2e-06	22.3	2.8e-05	1	-3.8	189	171	4.2	3	45	1	0	0	3	56	1	0	0	134406	UNREADABLE	TEX10-cGFP	134406	UNREADABLE	TEX10-cGFP
411.253	4	-0.62	SKVLSR	SK(+DSS)VLSR	ANKELLK	ANK(+DSS)ELLK	39.261	18.8	5.1	0.00082	13.7	0.012	2	3.6	2.2	10	7.2	3	546	1	0	0	3	586	1	0	0	134406	UNREADABLE	TEX10-cGFP	134406	UNREADABLE	TEX10-cGFP
411.253	4	0.75	SKVLSR	SK(+DSS)VLSR	ANKELLK	ANK(+DSS)ELLK	39.534	17.1	5.6	0.00044	11.5	0.013	2	4	1.2	8	7.7	3	546	1	0	0	3	586	1	0	0	134406	UNREADABLE	TEX10-cGFP	134406	UNREADABLE	TEX10-cGFP
1035.01	4	1.3	ESEGLQEQKENPHATSNSIFINWK	ESEGLQEQK(+DSS)ENPHATSNSIFINWK	LSKQQDETHK	LSK(+DSS)QQDETHK	47.708	18.8	6.2	1.1e-07	12.6	9e-05	2	4.2	0.83	14	6.2	3	255	1	0	0	3	371	1	0	0	134406	UNREADABLE	TEX10-cGFP	134406	UNREADABLE	TEX10-cGFP
689.876	4	2.4	KFVTETLEDGSR	K(+DSS)FVTETLEDGSR	FPYVLKEITK	FPYVLK(+DSS)EITK	59.916	25.8	6.3	2.2e-07	19.5	2.2e-05	2	0.9	17	16	6.3	3	462	1	0	0	3	404	1	0	0	134406	UNREADABLE	TEX10-cGFP	134406	UNREADABLE	TEX10-cGFP
651.614	4	0.28	LSKFLQALADGSSR	LSK(+DSS)FLQALADGSSR+Incorrect Mono 1Da	LNSKQLNR	LNSK(+DSS)QLNR+Incorrect Mono 1Da	54.14	32.6	8.4	6.6e-08	24.2	1.3e-05	1	4.8	2.4	13	8.4	3	233	1	0	0	3	477	1	0	0	134406	UNREADABLE	TEX10-cGFP	134406	UNREADABLE	TEX10-cGFP
723.771	3	0.33	ELLKSLQATALR	ELLK(+DSS)SLQATALR	SKVLSR	SK(+DSS)VLSR	51.13	40.6	9.2	8.9e-08	31.4	7.7e-06	1	8	0.63	14	13.5	3	590	1	0	0	3	546	1	0	0	134406	UNREADABLE	TEX10-cGFP	134406	UNREADABLE	TEX10-cGFP
974.745	4	0.78	ESEGLQEQKENPHATSNSIFINWK	ESEGLQEQK(+DSS)ENPHATSNSIFINWK	LNSKQLNR	LNSK(+DSS)QLNR	50.309	48.3	9.3	5.1e-13	39	2.4e-10	2	5.8	0.84	5	11.4	3	255	1	0	0	3	477	1	0	0	134406	UNREADABLE	TEX10-cGFP	134406	UNREADABLE	TEX10-cGFP
725.146	4	-0.0048	EDTETLIKAVYTLYQQR	EDTETLIK(+DSS)AVYTLYQQR	SKVLSR	SK(+DSS)VLSR	68.21	48.9	9.3	1.2e-11	39.6	2.6e-09	2	5.5	0.95	4	13.5	3	504	1	0	0	3	546	1	0	0	134406	UNREADABLE	TEX10-cGFP	134406	UNREADABLE	TEX10-cGFP
970.278	4	1.2	LMQIQPNREDTETLIKAVYTLYQQR	LMQIQPNREDTETLIK(+DSS)AVYTLYQQR	SKVLSR	SK(+DSS)VLSR	70.434	48.5	9.3	2.9e-11	39.2	6.9e-09	1	9.5	0.25	12	13.5	3	504	1	0	0	3	546	1	0	0	134406	UNREADABLE	TEX10-cGFP	134406	UNREADABLE	TEX10-cGFP
776.423	5	0.69	LMQIQPNREDTETLIKAVYTLYQQR	LMQIQPNREDTETLIK(+DSS)AVYTLYQQR	SKVLSR	SK(+DSS)VLSR	70.36	45.3	9.3	1e-10	36	2.4e-08	2	6.7	0.79	7	13.5	3	504	1	0	0	3	546	1	0	0	134406	UNREADABLE	TEX10-cGFP	134406	UNREADABLE	TEX10-cGFP
725.146	4	0.31	EDTETLIKAVYTLYQQR	EDTETLIK(+DSS)AVYTLYQQR	SKVLSR	SK(+DSS)VLSR	68.472	40.2	9.3	1.9e-10	30.9	6.5e-08	2	7.5	0.16	4	13.4	3	504	1	0	0	3	546	1	0	0	134406	UNREADABLE	TEX10-cGFP	134406	UNREADABLE	TEX10-cGFP
970.278	4	1.9	LMQIQPNREDTETLIKAVYTLYQQR	LMQIQPNREDTETLIK(+DSS)AVYTLYQQR	SKVLSR	SK(+DSS)VLSR	70.16	43.8	9.3	6.4e-10	34.5	1.4e-07	1	9.9	0.21	7	13.5	3	504	1	0	0	3	546	1	0	0	134406	UNREADABLE	TEX10-cGFP	134406	UNREADABLE	TEX10-cGFP
966.525	3	-0.044	EDTETLIKAVYTLYQQR	EDTETLIK(+DSS)AVYTLYQQR	SKVLSR	SK(+DSS)VLSR	68.248	39.7	9.3	9.7e-10	30.4	2.5e-07	1	8.9	0.1	4	11.4	3	504	1	0	0	3	546	1	0	0	134406	UNREADABLE	TEX10-cGFP	134406	UNREADABLE	TEX10-cGFP
543.08	4	1.1	ELLKSLQATALR	ELLK(+DSS)SLQATALR	SKVLSR	SK(+DSS)VLSR	51.386	33.7	9.3	9.9e-08	24.4	2.4e-05	2	9.2	0.2	12	11.4	3	590	1	0	0	3	546	1	0	0	134406	UNREADABLE	TEX10-cGFP	134406	UNREADABLE	TEX10-cGFP
723.771	3	0.72	ELLKSLQATALR	ELLK(+DSS)SLQATALR	SKVLSR	SK(+DSS)VLSR	51.401	40.4	9.3	1.5e-07	31.1	1.5e-05	2	10.7	0.35	12	13.5	3	590	1	0	0	3	546	1	0	0	134406	UNREADABLE	TEX10-cGFP	134406	UNREADABLE	TEX10-cGFP
431.997	4	0.66	LNSKQLNR	LNSK(+DSS)QLNR	KEPNK	K(+DSS)EPNK	26.516	18.8	9.4	1.4e-05	9.4	0.017	2	7.3	0.081	6	11.5	3	477	1	0	0	3	412	1	0	0	134406	UNREADABLE	TEX10-cGFP	134406	UNREADABLE	TEX10-cGFP
1085.15	2	1.3	ELLKSLQATALR	ELLK(+DSS)SLQATALR	SKVLSR	SK(+DSS)VLSR	51.217	19.4	9.7	0.00025	8.5	0.19	11	7	0.48	17	10.9	3	590	1	0	0	3	546	1	0	0	134406	UNREADABLE	TEX10-cGFP	134406	UNREADABLE	TEX10-cGFP
552.33	4	1.1	TLLLKFFSK	TLLLK(+DSS)FFSK	LNSKQLNR	LNSK(+DSS)QLNR	59.985	18.8	10	3.6e-05	8.8	0.047	2	5.3	0.58	6	10	3	525	1	0	0	3	477	1	0	0	134406	UNREADABLE	TEX10-cGFP	134406	UNREADABLE	TEX10-cGFP
413.056	5	-0.63	TKTIHLPEQLK	TK(+DSS)TIHLPEQLK+Incorrect Mono 1Da	KLNIK	K(+DSS)LNIK+Incorrect Mono 1Da	47.103	16.8	10	0.00022	6.8	0.21	1	5.3	0.59	3	10	3	36	1	0	0	3	56	1	0	0	134406	UNREADABLE	TEX10-cGFP	134406	UNREADABLE	TEX10-cGFP
543.331	4	0.7	ELLKSLQATALR	ELLK(+DSS)SLQATALR+Incorrect Mono 1Da	SKVLSR	SK(+DSS)VLSR+Incorrect Mono 1Da	51.11	37.2	11.6	4.6e-08	23.7	7.8e-05	4	8.9	0.27	11	13.5	3	590	1	0	0	3	546	1	0	0	134406	UNREADABLE	TEX10-cGFP	134406	UNREADABLE	TEX10-cGFP
736.104	3	1.2	TLLLKFFSK	TLLLK(+DSS)FFSK	LNSKQLNR	LNSK(+DSS)QLNR	60.008	31.1	12.2	6.7e-09	18.9	4e-05	1	9.2	0.04	4	14.2	3	525	1	0	0	3	477	1	0	0	134406	UNREADABLE	TEX10-cGFP	134406	UNREADABLE	TEX10-cGFP
828.209	5	0.5	ESEGLQEQKENPHATSNSIFINWK	ESEGLQEQK(+DSS)ENPHATSNSIFINWK	LSKQQDETHK	LSK(+DSS)QQDETHK	47.647	30.6	12.4	3.2e-10	18.2	1.4e-05	2	9.8	0.02	13	12.4	3	255	1	0	0	3	371	1	0	0	134406	UNREADABLE	TEX10-cGFP	134406	UNREADABLE	TEX10-cGFP
690.51	6	0.75	ESEGLQEQKENPHATSNSIFINWK	ESEGLQEQK(+DSS)ENPHATSNSIFINWK+Incorrect Mono 1Da	LSKQQDETHK	LSK(+DSS)QQDETHK+Incorrect Mono 1Da	47.718	25.1	12.4	1.3e-06	11.1	0.024	3	9.8	0.061	5	14	3	255	1	0	0	3	371	1	0	0	134406	UNREADABLE	TEX10-cGFP	134406	UNREADABLE	TEX10-cGFP
590.104	4	0.41	LSKFLQALADGSSR	LSK(+DSS)FLQALADGSSR	LKVLVR	LK(+DSS)VLVR	60.067	46.3	12.5	8.8e-10	33.8	5.3e-07	1	9.5	0.14	10	16.7	3	233	1	0	0	3	226	1	0	0	134406	UNREADABLE	TEX10-cGFP	134406	UNREADABLE	TEX10-cGFP
728.878	4	0.56	FFSKIYQTEELR	FFSK(+DSS)IYQTEELR+Incorrect Mono 1Da	LSKQQDETHK	LSK(+DSS)QQDETHK+Incorrect Mono 1Da	47.179	37.5	17.1	5.5e-11	20.4	1.2e-05	1	15.1	0.00056	11	17.1	3	529	1	0	0	3	371	1	0	0	134406	UNREADABLE	TEX10-cGFP	134406	UNREADABLE	TEX10-cGFP
1121.81	4	1.1	FFSKIYQTEELR	FFSK(+DSS)IYQTEELR	ESEGLQEQKENPHATSNSIFINWK	ESEGLQEQK(+DSS)ENPHATSNSIFINWK	59.846	39.7	18.9	1e-10	20.8	4.6e-05	1	14.2	0.0043	20	18.9	3	529	1	0	0	3	255	1	0	0	134406	UNREADABLE	TEX10-cGFP	134406	UNREADABLE	TEX10-cGFP
897.649	5	2	ESEGLQEQKENPHATSNSIFINWK	ESEGLQEQK(+DSS)ENPHATSNSIFINWK	FFSKIYQTEELR	FFSK(+DSS)IYQTEELR	59.788	51.7	26.1	9.8e-12	25.6	3.5e-05	2	19.5	0.0012	8	26.1	3	255	1	0	0	3	529	1	0	0	134406	UNREADABLE	TEX10-cGFP	134406	UNREADABLE	TEX10-cGFP
897.848	5	0.86	FFSKIYQTEELR	FFSK(+DSS)IYQTEELR+Incorrect Mono 1Da	ESEGLQEQKENPHATSNSIFINWK	ESEGLQEQK(+DSS)ENPHATSNSIFINWK+Incorrect Mono 1Da	60.06	48	26.4	1.9e-10	21.4	0.00049	3	20.9	0.00065	5	26.6	3	529	1	0	0	3	255	1	0	0	134406	UNREADABLE	TEX10-cGFP	134406	UNREADABLE	TEX10-cGFP
553.72	5	1	NFVELISHQQLSKGLINR	NFVELISHQQLSK(+DSS)GLINR+Incorrect Mono 1Da	KINR	K(+DSS)INR+Incorrect Mono 1Da	54.883	39	4.2	1.5e-09	34.8	1.9e-08	1	5.1	1.5	5	4.2	3	197	1	0	0	2	414	1	0	0	134406	UNREADABLE	TEX10-cGFP	49129.5	UNREADABLE	WDR18-cHA
471.621	3	1.1	KDQLQQK	K(+DSS)DQLQQK	KLK	K(+DSS)LK	23.994	25.6	0	3.5e-07	25.6	3.5e-07	1	3.1	1	5	5.2	2	70	1	0	0	1	496	1	0	0	49129.5	UNREADABLE	WDR18-cHA	121335	UNREADABLE	PELP1-cFLAG
706.928	2	0.82	KDQLQQK	K(+DSS)DQLQQK	KLK	K(+DSS)LK	23.75	23.3	0	1.1e-05	23.3	1.1e-05	1	3.2	2.1	4	2.1	2	70	1	0	0	1	496	1	0	0	49129.5	UNREADABLE	WDR18-cHA	121335	UNREADABLE	PELP1-cFLAG
471.62	3	-0.18	KDQLQQK	K(+DSS)DQLQQK	KLK	K(+DSS)LK	23.726	29.4	3.1	7.4e-07	26.3	4e-06	1	4.6	0.59	4	8.4	2	70	1	0	0	1	496	1	0	0	49129.5	UNREADABLE	WDR18-cHA	121335	UNREADABLE	PELP1-cFLAG
638.841	4	0.31	KDQLQQK	K(+DSS)DQLQQK+Incorrect Mono 1Da	GSPDGSLQTGKPSAPK	GSPDGSLQTGK(+DSS)PSAPK+Incorrect Mono 1Da	33.978	15.6	7.2	0.00018	8.4	0.043	3	4.7	0.72	13	7.2	2	70	1	0	0	1	490	1	0	0	49129.5	UNREADABLE	WDR18-cHA	121335	UNREADABLE	PELP1-cFLAG
851.117	3	0.61	KDQLQQK	K(+DSS)DQLQQK	GSPDGSLQTGKPSAPK	GSPDGSLQTGK(+DSS)PSAPK	34.09	26.3	10.9	4.6e-07	15.4	0.00082	2	11.3	0.014	6	10.9	2	70	1	0	0	1	490	1	0	0	49129.5	UNREADABLE	WDR18-cHA	121335	UNREADABLE	PELP1-cFLAG
497.047	4	0.78	FITRPAKLESR	FITRPAK(+DSS)LESR	KINR	K(+DSS)INR	35.123	23.1	6.2	3.3e-06	16.9	0.0002	1	2.9	2.2	9	7.8	2	432	1	0	0	2	414	1	0	0	49129.5	UNREADABLE	WDR18-cHA	49129.5	UNREADABLE	WDR18-cHA
497.048	4	1.4	FITRPAKLESR	FITRPAK(+DSS)LESR	KINR	K(+DSS)INR	35.727	21.3	7.8	1e-05	13.5	0.002	1	5.2	0.56	4	9.3	2	432	1	0	0	2	414	1	0	0	49129.5	UNREADABLE	WDR18-cHA	49129.5	UNREADABLE	WDR18-cHA
397.839	5	-0.23	FITRPAKLESR	FITRPAK(+DSS)LESR	KINR	K(+DSS)INR	35.819	21	7.8	5.1e-05	13.2	0.0067	2	7.2	0.29	4	11.4	2	432	1	0	0	2	414	1	0	0	49129.5	UNREADABLE	WDR18-cHA	49129.5	UNREADABLE	WDR18-cHA
397.838	5	-1.3	FITRPAKLESR	FITRPAK(+DSS)LESR	KINR	K(+DSS)INR	35.182	24.7	9.4	6.3e-06	15.3	0.002	2	9.2	0.081	4	13	2	432	1	0	0	2	414	1	0	0	49129.5	UNREADABLE	WDR18-cHA	49129.5	UNREADABLE	WDR18-cHA
398.039	5	-0.39	FITRPAKLESR	FITRPAK(+DSS)LESR+Incorrect Mono 1Da	KINR	K(+DSS)INR+Incorrect Mono 1Da	36.081	21.3	11.4	0.00011	9.9	0.086	1	9.8	0.091	3	11.4	2	432	1	0	0	2	414	1	0	0	49129.5	UNREADABLE	WDR18-cHA	49129.5	UNREADABLE	WDR18-cHA

## Sheet: Gordon_DMSO_031722-Rix1Complex
m/z	z	ppm	DB Peptide 1	Peptide 1	DB Peptide 2	Peptide 2	RT	Score	Score Diff	Expect	Sc 1	Exp 1	Rk 1	Sc 2	Exp 2	Rk 2	L Sc	Acc #	XLink AA 1	Intra 1	Inter 1	Decoy 1	Acc #	XLink AA 2	Intra 2	Inter 2	Decoy 2	Protein MW	Species	Protein Name	Protein MW	Species	Protein Name
1043.94	5	-4.5	MAAAVLSGPSAGSAAGVPGGTGGLSAVSSGPR	(+DSS)-M(Oxidation)AAAVLSGPSAGSAAGVPGGTGGLSAVSSGPR	KLNIKDLLSQMHHYNAGVK	K(Xlink:DSS1)LNIK(+DSS)DLLSQMHHYNAGVK	55.016	46	5.3	1.9e-10	40.7	4.1e-09	3	-0.8	105	260	5.3	1	0	1	0	0	3	60	1	0	0	121335	UNREADABLE	PELP1-cFLAG	134406	UNREADABLE	TEX10-cGFP
