# Supplementary material for: Cryo-EM reveals the architecture of the PELP1-WDR18 molecular scaffold
Source: Nat Commun. 2022 Nov 9;13:6783. doi: 10.1038/s41467-022-34610-0 (PMC9646879; doi:10.1038/s41467-022-34610-0)
Supplement: Supplementary file 7 — Source Data [file 41467_2022_34610_MOESM7_ESM.zip]

Archive with 2 entries (2 files):
- Gordon,J.et.al._2022_PELP1_sourcedata_REVISION_V2.xlsx
- __MACOSX/._Gordon,J.et.al._2022_PELP1_sourcedata_REVISION_V2.xlsx
